# Supplementary material for: Keratin 17 upregulation promotes cell metastasis and angiogenesis in colon adenocarcinoma
Source: Bioengineered. 2021 Dec 22;12(2):12598–611. doi: 10.1080/21655979.2021.2010393 (PMC8809968; doi:10.1080/21655979.2021.2010393)
Supplement: Supplemental Material [file KBIE_A_2010393_SM9852.zip › supplementary/supplement Excel 1.xlsx]

## Sheet: Sheet1
病人姓名	KRT17	OSME4	NOS3	KCNQ	T	N	结局	生存月数160131	TNM	肿瘤大小	分化	LNC	CEA	肿瘤部位	M	年龄	年龄_A	性别	MVD
蔡广志	1	0	0	0	2	0	0	72	2	0	2	0	0	1	0	1	1	1	0
蔡全华	0	1	1	1	1	0	0	71	1	0	2	0	1	2	0	0	1	1	1
蔡学明	0	1	1	0	2	0	1	8	1	1	2	0	1	2	0	1	1	1	1
曹呈康	0	1	1	1	1	0	0	64	1	0	2	1	1	2	0	1	1	1	1
曹汉菊	0	1	1	1	1	0	1	5	1	0	2	0	1	1	0	0	0	0	1
曹菊芳	1	0	0	0	1	0	0	63	1	0	2	1	1	2	0	0	0	0	0
曹巧红	0	1	1	0	1	0	1	9	1	1	2	1	0	1	0	1	1	0	1
曹瑞明	1	0	0	0	1	0	0	66	1	1	1	0	1	1	0	1	1	1	0
曹淑华	1	0	0	0	1	0	0	67	1	0	2	0	1	2	0	0	0	0	0
陈桂崔	0	1	1	1	2	1	1	6	2	1	1	1	1	1	0	0	0	1	1
陈国兰	0	0	0	0	2	1	0	68	2	1	1	1	0	1	0	1	1	0	1
陈红娟	0	1	1	1	2	1	1	17	2	1	2	0	1	2	0	0	0	0	1
陈洪达	0	1	1	1	2	0	1	15	2	1	1	1	0	2	0	1	1	1	0
陈家荣	1	0	0	0	2	0	0	70	1	1	1	1	1	1	0	1	1	1	0
陈进贤	1	0	0	0	1	0	0	64	1	0	1	1	1	1	1	1	1	1	0
陈兰芳	0	1	1	1	2	1	1	3	2	1	2	1	1	2	0	0	0	0	1
陈石飞	0	1	1	1	2	1	1	8	2	1	1	1	1	2	0	0	1	1	1
陈铁成	1	0	0	0	1	0	0	72	1	0	1	1	0	1	0	1	1	1	0
陈文平	1	0	0	0	2	0	0	64	1	1	1	1	0	2	0	0	1	1	0
陈禹忠	1	0	0	0	2	0	1	12	2	0	2	1	1	2	0	1	1	1	0
陈云	0	1	1	1	2	1	1	6	2	0	2	1	1	1	0	0	0	0	1
陈志冲	0	1	1	1	2	0	0	65	2	1	2	1	0	2	0	1	1	1	0
陈志泉	1	0	0	0	1	0	1	15	1	0	1	0	1	1	0	0	1	1	0
成美琴	0	1	1	1	2	1	1	31	2	1	2	1	0	2	0	0	0	0	1
崔业兰	1	0	0	0	1	0	0	62	1	1	1	0	0	2	0	1	1	0	0
丁金山	1	0	0	0	2	0	1	23	1	0	1	1	0	1	0	1	1	1	1
丁菊香	0	0	0	0	2	0	1	12	2	1	1	0	0	1	0	0	0	0	1
杜志冲	1	0	0	0	1	0	0	69	1	0	1	1	0	1	0	0	1	1	0
范本初	1	0	1	1	1	0	1	25	1	0	2	1	0	2	0	1	1	1	0
范存明	0	1	1	1	2	1	0	65	2	0	2	1	0	2	0	0	1	1	1
范淑英	0	1	1	1	2	1	1	16	2	0	1	1	0	2	0	1	1	0	1
冯林娣	1	0	0	0	1	0	1	24	1	1	2	0	0	2	0	1	1	0	0
冯松如	0	1	1	1	1	0	0	65	1	1	1	1	0	2	0	1	1	1	0
葛均山	1	0	0	0	2	0	1	34	1	0	2	0	0	2	0	0	1	1	0
宫卫海	1	0	0	0	2	0	0	63	1	0	1	1	0	2	0	0	0	1	1
龚建云	0	1	1	1	2	1	1	57	2	1	2	0	1	2	0	0	1	1	1
龚瑞贤	1	0	0	0	1	0	1	9	1	0	1	1	0	2	0	1	1	1	0
顾敏	0	1	1	1	2	1	1	8	2	0	2	1	0	2	0	0	1	0	1
顾亚菊	0	1	1	1	2	0	0	65	2	0	2	1	0	2	0	0	1	0	0
顾振华	1	0	0	0	1	0	0	63	1	1	1	0	0	2	0	1	1	1	0
管仲康	0	1	1	1	2	0	1	22	2	0	2	0	0	2	0	0	1	1	0
韩忠江	0	1	1	1	2	0	1	15	1	1	2	1	0	1	0	1	1	1	0
胡秀珍	1	0	0	0	2	0	0	68	1	1	1	1	0	1	0	1	1	0	0
黄桂芳	0	1	0	0	2	1	1	41	2	1	1	1	0	1	0	1	1	1	1
黄继辉	1	0	0	0	1	0	1	12	1	0	1	0	0	2	0	0	1	1	0
黄克俊	1	0	0	0	2	0	1	27	2	1	2	1	0	2	0	1	1	1	0
黄丽娟	1	0	0	0	2	0	1	42	1	0	2	0	0	2	0	0	0	0	0
黄士杰	1	0	0	0	1	0	0	71	1	0	1	0	0	1	0	1	1	1	0
黄士兰	1	0	0	0	1	0	0	68	1	0	2	1	0	1	0	1	1	0	0
黄祥国	1	0	0	0	2	0	0	62	2	0	2	0	0	1	0	0	1	1	1
黄兴昌	1	0	0	0	1	0	1	23	1	0	2	1	0	2	0	0	1	1	0
黄秀萍	1	0	0	0	2	0	1	6	2	1	2	1	0	2	0	0	1	0	0
黄兆龙	0	1	0	0	1	1	1	41	1	0	1	1	1	2	0	1	1	1	1
黄振元	1	0	0	1	1	0	0	68	1	0	1	1	0	2	0	1	1	1	0
季甫华	1	0	0	0	1	0	0	64	1	0	1	1	0	2	0	0	0	1	0
季兴忠	0	1	1	1	2	1	0	60	2	0	1	1	0	2	0	0	0	1	0
季秀芳	0	1	1	1	2	1	0	66	2	0	2	1	1	2	0	1	1	0	1
季作保	0	1	1	1	1	0	0	62	1	0	1	0	0	2	0	0	1	1	0
江志祥	0	1	1	1	2	0	1	2	2	1	1	1	0	2	0	1	1	1	0
姜锡红	0	1	1	1	2	0	1	15	2	0	1	1	1	1	0	1	1	0	0
金佩生	0	1	1	1	2	1	1	14	2	0	1	1	1	2	0	1	1	1	1
金守祥	0	1	1	1	1	0	1	45	1	1	1	1	0	1	0	1	1	1	0
金秀珍	0	1	1	1	2	1	1	33	2	1	1	0	1	1	0	0	1	0	1
柯长林	0	1	1	1	2	1	1	4	2	1	2	1	0	1	0	0	1	1	0
孔雀珍	0	1	0	0	2	1	1	17	2	1	2	1	0	2	0	1	1	0	1
李继忠	1	0	0	0	2	0	0	64	1	0	1	1	0	2	0	1	1	1	0
李玲	0	1	1	1	2	1	1	9	2	0	1	1	0	1	0	0	0	0	1
李明	1	0	0	0	1	0	0	62	1	0	2	0	0	1	0	0	0	1	0
李素萍	0	1	1	1	2	1	1	8	2	1	2	1	0	1	0	0	0	0	1
李云	1	0	0	0	2	0	0	61	2	0	2	0	0	1	0	0	1	0	0
李早大	1	0	0	0	2	0	0	62	2	0	2	0	0	2	0	1	1	1	0
凌春山	1	0	0	0	2	0	0	70	1	1	1	0	1	1	0	1	1	1	0
刘宝明	0	1	1	1	1	1	1	24	1	1	1	1	0	2	0	0	1	1	1
刘彩英	0	1	1	1	2	1	1	8	2	0	2	0	0	1	0	1	1	0	1
刘金泉	0	1	1	1	2	1	1	10	2	1	1	1	0	1	0	1	1	1	1
刘志明	0	1	0	0	2	0	1	32	1	0	2	1	0	2	0	1	1	1	0
卢付林	1	0	0	0	1	0	0	64	1	0	1	1	0	1	0	1	1	1	0
卢坤荣	0	1	1	1	1	1	1	35	1	1	1	1	0	1	0	1	1	1	1
